# Supplementary material for: Optical and Thermal Investigations of New Schiff Base/Ester Systems in Pure and Mixed States
Source: Polymers (Basel). 2021 May 22;13(11):1687. doi: 10.3390/polym13111687 (PMC8196809; doi:10.3390/polym13111687)
Supplement: Supplementary file 1 [file polymers-13-01687-s001.zip]

Archive with 1 entries (1 files):
- polymers-1239155-supplementary.pdf
